# Supplementary material for: Maternal Pregnancy and Pre-Pregnancy Weight and Behavioural Outcomes in Children
Source: Behav Sci (Basel). 2024 Jan 12;14(1):49. doi: 10.3390/bs14010049 (PMC10812996; doi:10.3390/bs14010049)
Supplement: Supplementary file 1 [file behavsci-14-00049-s001.zip]

Archive with 1 entries (1 files):
- behavsci-2756067-supplementary.pdf
